# Supplementary material for: Randomized placebo-controlled double-blind phase II study of zaltoprofen for patients with diffuse-type and unresectable localized tenosynovial giant cell tumors: The REALIZE study
Source: Front Oncol. 2022 Sep 21;12:900010. doi: 10.3389/fonc.2022.900010 (PMC9533097; doi:10.3389/fonc.2022.900010)
Supplement: Supplementary file 1 [file Table_1.xlsx]

## Sheet: Sup. Table 1
Supplemental table 1. Inclusion criteria
1)	Patients who are sufficiently explained the research purpose, interests and disadvantages before starting the examination about the clinical trial, understand it, and obtained written informed consent. No substitute is allowed.
2)	Patients who are diagnosed as diffuse type tendinous synovial giant cell tumor (pigmented chorionic synovitis) or unresectable localized tendonous synovial giant cell tumor occurred in the knee joint or ankle by radiological findings and pathological findings.
3)	Patient with measurable lesion based on RECISTv 1.1 with at least one knee joint or ankle joint.
4)	Patients who keep joint space in the knee joint or ankle joint in standing X-ray imaging.
5)	Patients aged 20 years or older and under 70 years old at the time of acquisition.
6)	In the case of a pregnant woman, a patient whose pregnancy test to be conducted during the screening period is negative.
