# Supplementary material for: Randomized placebo-controlled double-blind phase II study of zaltoprofen for patients with diffuse-type and unresectable localized tenosynovial giant cell tumors: The REALIZE study
Source: Front Oncol. 2022 Sep 21;12:900010. doi: 10.3389/fonc.2022.900010 (PMC9533097; doi:10.3389/fonc.2022.900010)
Supplement: Supplementary file 2 [file Table_2.xlsx]

## Sheet: Sup. Table 2
Supplemental table 2. Exclusion criteria
1)	Patients with severe heart disease, renal disease, respiratory disease, blood disease, diabetes, coagulopathy, hepatic injury.
2)	Patients with gastric ulcer.
3)	Patient with aspirin asthma or a history of aspirin.
4)	Patients who have had a history of allergic symptoms such as itching and rash, taking zaltoprofen before.
5)	Hypersensitivity to additives of zaltoprofen (lactose hydrate, corn starch, cellulose, silicic anhydride, hydroxypropyl cellulose, carmellose Ca, stearic acid Mg, polysorbate 80, hypromellose, titanium oxide, talc, carnauba wax).
6)	Patients who are administered any of the following agents within 14 days prior to enrollment: tyrosine kinase inhibitors, nonsteroidal anti-inflammatory drugs, thiazolidine derivatives and drug with thiazolysine ring.
7)	Patients who have a limited active range of motion more than 20% with respect to the healthy side.
8)	Patients whose joint space has disappeared by standing position X-ray photography.
9)	Patients who are inappropriate for MRI, PET, etc. examination.
10)	Patients who are pregnant or lactating. Or patients who do not agree to contraception from the final administration of the study drug to 90 days after.
11)	Patients who are difficult to take oral medicine.
12)	Patients who were using other investigational drugs or using the investigational device within 3 months prior to the study drug administration.
13)	A patient whose investigator or clinical trial doctor judged unsuitable for participation in this trial due to other reasons.
