# Supplementary material for: Randomized placebo-controlled double-blind phase II study of zaltoprofen for patients with diffuse-type and unresectable localized tenosynovial giant cell tumors: The REALIZE study
Source: Front Oncol. 2022 Sep 21;12:900010. doi: 10.3389/fonc.2022.900010 (PMC9533097; doi:10.3389/fonc.2022.900010)
Supplement: Supplementary file 3 [file Table_3.xlsx]

## Sheet: Sup. Table 3
Supplemental table 3. Adverse events.
		Zaltorprofen												Placebo
n		22												19
SOC (System Organ Class)		Grade 1		Grade 2		Grade 3		Grade 4		Grade 5		>=Grade 3		Grade 1		Grade 2		Grade 3		Grade 4		Grade 5		>=Grade 3
	PT (Preferred Term)	Number of cases (%)		Number of cases (%)		Number of cases (%)		Number of cases (%)		Number of cases (%)		Number of cases (%)		Number of cases (%)		Number of cases (%)		Number of cases (%)		Number of cases (%)		Number of cases (%)		Number of cases (%)
Total		9	-40.9	4	-18.2	1	-4.5	0		0		1	-4.5	7	-36.8	7	-36.8	0		0		0		0
Gastrointestinal disorders		4	-18.2	1	-4.5	0		0		0		0		1	-5.3	3	-15.8	0		0		0		0
	Abdominal pain	1	-4.5	0		0		0		0		0		0		0		0		0		0		0
	Abdominal pain upper	1	-4.5	0		0		0		0		0		0		0		0		0		0		0
	Dental caries	1	-4.5	1	-4.5	0		0		0		0		0		1	-5.3	0		0		0		0
	Gastrooesophageal reflux disease.	0		0		0		0		0		0		0		1	-5.3	0		0		0		0
	Haemorrhoids	0		0		0		0		0		0		0		1	-5.3	0		0		0		0
	Sores mouth	2	-9.1	0		0		0		0		0		0		0		0		0		0		0
	Loose stools	0		0		0		0		0		0		1	-5.3	0		0		0		0		0
General disorders and administration site conditions		1	-4.5	0		0		0		0		0		0		0		0		0		0		0
	Thirst	1	-4.5	0		0		0		0		0		0		0		0		0		0		0
Infections and infestations		4	-18.2	2	-9.1	0		0		0		0		2	-10.5	3	-15.8	0		0		0		0
	Herpes zoster	0		0		0		0		0		0		0		1	-5.3	0		0		0		0
	Influenza	0		1	-4.5	0		0		0		0		0		1	-5.3	0		0		0		0
	Molluscum contagiosum	0		0		0		0		0		0		1	-5.3	0		0		0		0		0
	Nail fungal infection	0		1	-4.5	0		0		0		0		0		0		0		0		0		0
	Pharyngitis	0		0		0		0		0		0		1	-5.3	0		0		0		0		0
	Pneumonia	1	-4.5	0		0		0		0		0		0		0		0		0		0		0
	Viral upper respiratory tract infection	3	-13.6	0		0		0		0		0		2	-10.5	1	-5.3	0		0		0		0
Injury, poisoning and procedural complications		1	-4.5	1	-4.5	0		0		0		0		2	-10.5	1	-5.3	0		0		0		0
	Arthropod bite	0		1	-4.5	0		0		0		0		0		0		0		0		0		0
	Epicondylitis	0		0		0		0		0		0		1	-5.3	0		0		0		0		0
	Wrist fracture	0		0		0		0		0		0		0		1	-5.3	0		0		0		0
	Rib fracture	0		0		0		0		0		0		0		1	-5.3	0		0		0		0
	Bruise	1	-4.5	0		0		0		0		0		0		0		0		0		0		0
	Limb fracture	1	-4.5	0		0		0		0		0		0		0		0		0		0		0
	Burn oral cavity	0		0		0		0		0		0		1	-5.3	0		0		0		0		0
Investigations		1	-4.5	0		0		0		0		0		1	-5.3	0		0		0		0		0
	Alanine aminotransferase increase	1	-4.5	0		0		0		0		0		0		0		0		0		0		0
	C-reactive protein increase	0		0		0		0		0		0		1	-5.3	0		0		0		0		0
Metabolism and nutrition disorders		1	-4.5	0		0		0		0		0		0		1	-5.3	0		0		0		0
	Hyperkalemia	0		0		0		0		0		0		0		1	-5.3	0		0		0		0
	Hypertriglyceridemia	0		0		0		0		0		0		1	-5.3	0		0		0		0		0
	Hypoalbuminemia	1	-4.5	0		0		0		0		0		0		0		0		0		0		0
Musculoskeletal and connective tissue disorders		2	-9.1	2	-9.1	0		0		0		0		1	-5.3	0		0		0		0		0
	Arthralgia	0		0		0		0		0		0		1	-5.3	0		0		0		0		0
	Backache	0		1	-4.5	0		0		0		0		0		0		0		0		0		0
	Muscle spasms	1	-4.5	0		0		0		0		0		0		0		0		0		0		0
	Arthromyalgia	0		0		0		0		0		0		1	-5.3	0		0		0		0		0
	Myalgia	1	-4.5	1	-4.5	0		0		0		0		0		0		0		0		0		0
Nervous system disorders		0		1	-4.5	0		0		0		0		1	-5.3	2	-10.5	0		0		0		0
	Cervicobrachialgia	0		0		0		0		0		0		0		1	-5.3	0		0		0		0
	Dizziness	0		0		0		0		0		0		0		1	-5.3	0		0		0		0
	Headache	0		1	-4.5	0		0		0		0		1	-5.3	0		0		0		0		0
Renal and urinary disorders		0		0		0		0		0		0		1	-5.3	0		0		0		0		0
	Calculus ureteral	0		0		0		0		0		0		1	-5.3	0		0		0		0		0
Respiratory, thoracic and mediastinal disorders		0		1	-4.5	0		0		0		0		0		0		0		0		0		0
	Oropharyngeal pain	0		1	-4.5	0		0		0		0		0		0		0		0		0		0
Skin and subcutaneous tissue disorders		0		1	-4.5	0		0		0		0		1	-5.3	0		0		0		0		0
	Allergic contact dermatitis	0		0		0		0		0		0		1	-5.3	0		0		0		0		0
	Skin rash	0		1	-4.5	0		0		0		0		0		0		0		0		0		0
Vascular disorders		0		0		1	-4.5	0		0		1	-4.5	0		0		0		0		0		0
	Hypertension	0		0		1	-4.5	0		0		1	-4.5	0		0		0		0		0		0
